# Supplementary material for: Central Pressure Appraisal: Clinical Validation of a Subject-Specific Mathematical Model
Source: PLoS One. 2016 Mar 24;11(3):e0151523. doi: 10.1371/journal.pone.0151523 (PMC4806836; doi:10.1371/journal.pone.0151523)
Supplement: S1 File — (XLS) [file pone.0151523.s001.xls]

## Sheet: Sheet1
Subjec_n	Data_esame	eta	N_POLITO	Altezza	Peso	bPAS	bPAD	ESV	EDV	Periodo_Sphygmo	FC_sphygmo	HR	Periodo_VTI	QT	ET	PET	SV	PWV_car_fem	PWV_car_rad	PWV_fem_tib	Mod_cSBP	Mod_cDBP	C_SBP_sph	C_DBP_sph	DeltaSBP	DeltaDBP	DeltaSBP_nobias	DeltaDBP_nobias	DeltaSBP_ass	DeltaDBP_ass	DeltaSBP_ass_noB	DeltaDBP_ass_noB	Eta	BSA	BMI	Mod_cPP	Sph_cPP	del_cPP
1	2014-07-01	22	30	176	72	127	74	47	122	922	65	70	813	349	283	63	73	6.85	7.4	8.3	119.3	63.9	108	77	11.3	-13.1	3.1	-5.5	11.3	13.1	3.1	5.5	32.0285	1.87815	23.2438	55.4	31	24.4
2	2014-07-01	26	8	174	68	130	70	40	110	1156	52	50	1273	416	323	93	70	5.9	6.3	9.6	118.4	71.6	108	71	10.4	0.6	2.2	8.2	10.4	0.6	2.2	8.2	28.5163	1.81795	22.46	46.8	37	9.8
3	2014-07-01	25	6	183	97	145	69	65	151	891	67	71	845	309	252	57	86	8	9.4	10.3	100.6	46.1	116	70	-15.4	-23.9	-23.6	-16.3	15.4	23.9	23.6	16.3	29.9754	2.19291	28.9647	54.5	46	8.5
4	2014-07-01	25	33	175	73	140	75	46.5	125	891	67	65	921	350	278	69	122	5.3	6.85	7.45	114.7	74.6	114	76	0.7	-1.4	-7.5	6.2	0.7	1.4	7.5	6.2	29.9863	1.8814	23.8367	40.1	38	2.1
5	2014-07-01	25	2	174	65	140	80	39	87			83		320	251		48	6.7	9	12.7	114.9	72.9	116	82	-1.1	-9.1	-9.3	-1.5	1.1	9.1	9.3	1.5	29.2718	1.78342	21.4692	42	34	8
6	2014-07-01	24	29	179	65	106	59	44	113	922	65	68	891	338	278	61.6	86	4.45	5.95	9.25	89	62.9	87	59	2	3.9	-6.2	11.5	2	3.9	6.2	11.5	30.2299	1.82043	20.2865	26.1	28	-1.9
7	2014-07-01	24	46	184	73	141	72	52	134	1016	59	59	1001	346	261	82	95	6.15	6.5	9.05	108	63.1	115	72	-7	-8.9	-15.2	-1.3	7	8.9	15.2	1.3	30.386	1.95106	21.5619	44.9	43	1.9
8	2014-07-01	24	24	189	72	123	65	61	129	695	86	89	674	310	238	69	92	6.3	9.1	8.6	88.7	54.4	99	67	-10.3	-12.6	-18.5	-5	10.3	12.6	18.5	5	30.2409	1.97773	20.1562	34.3	32	2.3
9	2014-07-01	25	40	169	54	94	57	51	124	906	66	65	933	387	283	99	62	4.95	5.65	8.1	87.7	52.7	82	57	5.7	-4.3	-2.5	3.3	5.7	4.3	2.5	3.3	29.937	1.61381	18.9069	35	25	10
10	2014-07-01	26	7	190	86	130	80	44	97	852	70	68	909	384	299	85	53	7.7	11.6	11.8	133.6	83.4	110	81	23.6	2.4	15.4	10	23.6	2.4	15.4	10	28.8886	2.14104	23.8227	50.2	29	21.2
11	2014-07-01	25	3	175	72	120	65	45	97			67.5		402	296		52	5.9	6.2	11.5	105.5	70.1	101	66	4.5	4.1	-3.7	11.7	4.5	4.1	3.7	11.7	29.3895	1.8704	23.5102	35.4	35	0.4
12	2014-07-01	22	18	182	69	109	65	50.7	119	1250	48	53	1121	358	276	97	85	4.9	8.4	6.85	102.6	74	94	65	8.6	9	0.4	16.6	8.6	9	0.4	16.6	32.4336	1.88986	20.8308	28.6	29	-0.4
13	2014-07-01	25	50	165		127	71	50	116.4	1125	53	53	1136	352	268	83	83	5.3	7.05	9.7	111.6	68.9	104	71	7.6	-2.1	-0.6	5.5	7.6	2.1	0.6	5.5	29.8604			42.7	33	9.7
14	2014-07-01	25	34	175	76	124	60	58	145	1383	43	41	1476	399	338	66	88	4.95	5.8	8.45	104.4	64.6	102	60	2.4	4.6	-5.8	12.2	2.4	4.6	5.8	12.2	29.1924	1.91388	24.8163	39.8	42	-2.2
15	2014-07-01	25	0	173	59	120	68	48	107			60		415	285		59	5.7	7	7.9	110.1	71.8	103	69	7.1	2.8	-1.1	10.4	7.1	2.8	1.1	10.4	29.3238	1.70436	19.7133	38.3	34	4.3
16	2014-07-01	27	48	177	79	142	93	67	148	961	62	64	947	348	271	79	77	6.8	9.9	10.5	165	86.9	124	94	41	-7.1	32.8	0.5	41	7.1	32.8	0.5	27.6622	1.96173	25.2163	78.1	30	48.1
17	2014-07-01	24	47	175	85	147	81	56	130.6	867	69	69	877	370	287	83	92	7.2	6.8	9.5	137.1	75	119	82	18.1	-7	9.9	0.6	18.1	7	9.9	0.6	30.6159	2.00711	27.7551	62.1	37	25.1
18	2014-07-01	22	25	173	66	117	58	58.4	147.1	1000	60	60	1002	370	292	76	97	4.9	6.95	8.35	84.5	51.9	96	58	-11.5	-6.1	-19.7	1.5	11.5	6.1	19.7	1.5	32.8798	1.78754	22.0522	32.6	38	-5.4
19	2014-07-01	26	5	183	77	118	63.5	62	135			57		465	310		73	5.6	9.7	8.8	108.3	69.1	98	64	10.3	5.1	2.1	12.7	10.3	5.1	2.1	12.7	28.2946	1.98793	22.9926	39.2	34	5.2
20	2014-07-01	22	19	172	71	128	65	61	139	883	68	62	969	393	306	95	100	5.3	6.9	9.35	107	64.7	101	66	6	-1.3	-2.2	6.3	6	1.3	2.2	6.3	32.4966	1.83615	23.9995	42.3	35	7.3
21	2014-07-01	22	36	180	72	113	76	59	146	938	64	79	768	368	271	100	56	5.4	7.2	9.4	125.4	74.8	101	77	24.4	-2.2	16.2	5.4	24.4	2.2	16.2	5.4	32.4199	1.909	22.2222	50.6	24	26.6
22	2014-07-01	27	28	186	76	107	58	45.8	135	1281	47	47	1290	403	333	65	105	5.75	7.7	9.8	99.7	55.7	86	58	13.7	-2.3	5.5	5.3	13.7	2.3	5.5	5.3	27.6074	2.00036	21.9679	44	28	16
23	2014-07-01	27	32	187	81	115	71	61	148.5	1180	51	50	1204	401	331	72	99	5.05	6.85	4.6	130.3	91.2	99	71	31.3	20.2	23.1	27.8	31.3	20.2	23.1	27.8	27.8045	2.06328	23.1634	39.1	28	11.1
24	2014-07-01	26	26	173	79	122	71	38.7	114.5	922	65	58	1035	345	289	55	85	6.65	7	7.05	113.3	64.5	104	72	9.3	-7.5	1.1	0.1	9.3	7.5	1.1	0.1	28.8886	1.92948	26.3958	48.8	32	16.8
25	2014-07-01	26	38	178	73	116	67	42	122	930	65	64	937	363	298	69	98	5.35	6.95	9.05	105.5	64.9	96	67	9.5	-2.1	1.3	5.5	9.5	2.1	1.3	5.5	28.2699	1.90473	23.04	40.6	29	11.6
26	2014-07-01	25	1	180	80	115	55	43.5	103.5			60		388	325.3		60	5.1	9.5	9.3	84.6	60.9	94	56	-9.4	4.9	-17.6	12.5	9.4	4.9	17.6	12.5	29.7044	1.99642	24.6914	23.7	38	-14.3
27	2014-07-01	24	51	175	79	128	73	75	161	1094	55	50	1202	375	312	61	102	5.55	7.6	8.55	134.8	77.7	107	74	27.8	3.7	19.6	11.3	27.8	3.7	19.6	11.3	30.4106	1.94563	25.7959	57.1	33	24.1
28	2014-07-01	25	4	179	89	128	65	62	149			60.5		407	332.5		87	6.3	9	8.8	112.6	60.9	101	65	11.6	-4.1	3.4	3.5	11.6	4.1	3.4	3.5	29.9015	2.08054	27.7769	51.7	36	15.7
29	2014-07-01	22	21	177	80	127	66	51.6	122.7	727	83	83	720	326	246	83	69	7	7.7	9.15	92.7	49.8	106	68	-13.3	-18.2	-21.5	-10.6	13.3	18.2	21.5	10.6	32.3104	1.97224	25.5354	42.9	38	4.9
30	2014-07-01	26	9	173	66	120	78	46	105	820	73	84	761	348	276	72	59	6.1	7.2	8.2	125.1	79.8	104	79	21.1	0.8	12.9	8.4	21.1	0.8	12.9	8.4	28.2754	1.78754	22.0522	45.3	25	20.3
31	2014-07-01	25	10	179	66	135	75	39.8	102.5	922	65	60	978	384	313	71	62.7	5.7	6.9	11.1	123.4	80	113	76	10.4	4	2.2	11.6	10.4	4	2.2	11.6	29.1651	1.83228	20.5986	43.4	37	6.4
32	2014-07-01	24	20	177	72	132	79	52	117	992	60	68	884	382	287	86	62	4.9	7.9	10.6	131.4	92.5	111	80	20.4	12.5	12.2	20.1	20.4	12.5	12.2	20.1	30.5256	1.88588	22.9819	38.9	31	7.9
33	2014-07-01	22	35	183	98	144	75	60	132	828	72	77	833	352	269	82.7	104	6.9	7.85	10.2	118.5	70.3	118	76	0.5	-5.7	-7.7	1.9	0.5	5.7	7.7	1.9	32.7649	2.20249	29.2633	48.2	42	6.2
34	2014-07-01	24	37	184	75	113	62	47	125	930	65	67	884	357	254	104	65	7.8	7.25	9.4	94.4	44	93	62	1.4	-18	-6.8	-10.4	1.4	18	6.8	10.4	30.2601	1.97361	22.1526	50.4	31	19.4
35	2014-07-01	25	43	183	66	121	65	64	141	1336	45	49	1141	412	324	95	99	6.35	8.9	11.7	117.6	60.8	99	65	18.6	-4.2	10.4	3.4	18.6	4.2	10.4	3.4	29.718	1.86187	19.708	56.8	34	22.8
36	2014-07-01	22	56	182	82	124	58	63	176	1008	60	58	1032	405	327	67	116	5.05	5.7	7.55	88	51.3	95	58	-7	-6.7	-15.2	0.9	7	6.7	15.2	0.9	32.1845	2.03371	24.7555	36.7	37	-0.3
37	2014-07-01	22	23	181	85	130	75	54.4	134.7	883	68	77	783	382	273	109	69	6.75	5.5	9.3	121.4	67.7	108	77	13.4	-9.3	5.2	-1.7	13.4	9.3	5.2	1.7	32.7594	2.05677	25.9455	53.7	31	22.7
38	2014-07-01	23	44	180	71	100	70	54	128	1078	56	55	1137	348	306	95	91	6.55	7.25	9.15	128.8	69.1	88	70	40.8	-0.9	32.6	6.7	40.8	0.9	32.6	6.7	31.3468	1.89768	21.9136	59.7	18	41.7
39	2014-07-01	22	31	169	65	120	60	53.4	128.2	1227	49	49	1215	393	320	69	72.5	5.45	5.75	7.7	101.7	60.6	98	61	3.7	-0.4	-4.5	7.2	3.7	0.4	4.5	7.2	32.9428	1.74611	22.7583	41.1	37	4.1
40	2014-07-01	24	53	172	67	119	64	56	130	867	69	64	944	343	262	70	82	4.93	9.3	9.6	92.7	59	96	64	-3.3	-5	-11.5	2.6	3.3	5	11.5	2.6	30.49	1.79146	22.6474	33.7	32	1.7
41	2014-07-01	24	27	183	87	99	53	53.8	150.5	891	67	64	921	375	290	85	68	5.1	6.7	11.1	79	46.1	85	54	-6	-7.9	-14.2	-0.3	6	7.9	14.2	0.3	30.9581	2.09382	25.9787	32.9	31	1.9
42	2014-07-01	22	16	184	88	117	64	64	177	1148	51	52	1183	410	312	104	109	5	3.6	8.85	111.1	64.5	100	64	11.1	0.5	2.9	8.1	11.1	0.5	2.9	8.1	32.9154	2.11234	25.9924	46.6	36	10.6
43	2014-07-01	26	12	179	84	110	50	57	135	1188	51	49	1218	414	310	99	106	6	5.6	11.1	78.7	44.7	88	50	-9.3	-5.3	-17.5	2.3	9.3	5.3	17.5	2.3	28.3301	2.03003	26.2164	34	38	-4
44	2014-07-01	25	54	168	67	120	61	46	110	828	72	74	819	347	103	83	71	6	6.25	8.6	85.5	51.5	95	61	-9.5	-9.5	-17.7	-1.9	9.5	9.5	17.7	1.9	29.0884	1.76115	23.7387	34	34	0
45	2014-07-01	24	41	168	57	123	76	39	112	922	65	66	905	343	262	77	70	5.15	6.25	10.4	113.4	69.5	110	77	3.4	-7.5	-4.8	0.1	3.4	7.5	4.8	0.1	30.7008	1.64423	20.1956	43.9	33	10.9
46	2014-07-01	25	39	164	58	129	76	49	112	1016	59	58	889	382	271	102	52	5.55	5.55	11.7	125.4	75.7	111	77	14.4	-1.3	6.2	6.3	14.4	1.3	6.2	6.3	29.6003	1.62774	21.5645	49.7	34	15.7
47	2014-07-01	27	55	172	62	108	53	68	159	1359	44	45	1326	428	346	90	64	4.55	15.5	9.3	89.3	48.3	89	53	0.3	-4.7	-7.9	2.9	0.3	4.7	7.9	2.9	27.9359	1.73337	20.9573	41	36	5
48	2014-07-01	24	22	187	93	118	65	63	165	1398	43	44	1357	417	325	90	128	7.2	7	10.3	120	55.3	99	65	21	-9.7	12.8	-2.1	21	9.7	12.8	2.1	30.542	2.18805	26.595	64.7	34	30.7
49	2014-07-01	24	42	181	73	119	68	53	134	1063	56	60	1004	359	282	83	80	5.45	6.9	9.6	109.1	66.7	102	68	7.1	-1.3	-1.1	6.3	7.1	1.3	1.1	6.3	30.323	1.92795	22.2826	42.4	34	8.4
50	2014-07-01	22	15	188	90	105	75	69	166	1125	53	51	1188	410	305	99	91	6	8.93	9.45	142	79.6	94	75	48	4.6	39.8	12.2	48	4.6	39.8	12.2	32.3159	2.16613	25.464	62.4	19	43.4
51	2014-07-01	25	11	179	85	105	55	47	121	875	69	75.5	834	331	257	74	74	6.3	7	8.7	75.2	43.6	83	55	-7.8	-11.4	-16	-3.8	7.8	11.4	16	3.8	29.1048	2.04027	26.5285	31.6	28	3.6
